# Supplementary material for: Membrane Transfer from Mononuclear Cells to Polymorphonuclear Neutrophils Transduces Cell Survival and Activation Signals in the Recipient Cells via Anti-Extrinsic Apoptotic and MAP Kinase Signaling Pathways
Source: PLoS One. 2016 Jun 3;11(6):e0156262. doi: 10.1371/journal.pone.0156262 (PMC4892539; doi:10.1371/journal.pone.0156262)
Supplement: S1 Dataset — (XLSX) [file pone.0156262.s001.xlsx]

## Sheet: Fig 2H U937
(H) Total trogocytosis from U937 to PMN
	1	2	3	Average	Standard deviation
U937 + siRNA	189.63	219.45	256.29	221.79	27.2641
U937 + Mock	49.28	69.58	84.56	67.8067	14.4575
U937 + Medium	100.46	78.81	130.37	103.213	21.1391

## Sheet: Fig 3B IL8
(B) IL8 production
	1	2	3	4	5	6	7	8	Average	Standard deviation
PMN	131.89	198.96	700.25	942.65	806.36	920.63	635.25	359.96	586.994	297.976
PMN+ T cell	245.95	330.36	1100.58	1792.12	1689.65	1560.77	977.69	483.52	1022.58	581.789
PMN*+ T cell	56.52	100.19	253.52	750.99	395.56	665.32	227.97	178.23	328.537	240.013
T cell	15.56	32.95	144.24	335.79	105.97	220.66	114.85	61.42	128.93	99.2395

## Sheet: Fig 6D IL2
(D) IL-2 production
	1	2	3	Average	Standard deviation
Activated MNC	70.12	98.56	118.78	95.82	19.9596
Activated MNC + PMN	152.56	199.19	245.44	199.063	37.9182
Activated MNC + PMN + PD98059	51.37	60.88	79.52	63.9233	11.6919
PMN	1.01	1.99	1.71	1.57	0.412149
PMN + PD98059	0.89	1.02	1.65	1.18667	0.331897

## Sheet: Fig 7C trogocytosis
( C ) Trogocytosis from PMN to MNC
	1	2	3	4	5	6	7	8	9	10	11	12	13	14	15	Average	Standard deviation
Normal	23	50	42	36	42	45	21	24	29	35	16	19	13	52	25	31.4667	12.1758
SLE	8.5	25	13.8	23	26	11	4	12	8.2	13	6.7	7	5	28	6.6	13.1867	7.95008

## Sheet: Fig 7D IL2
( D ) IL-2 production by MNC
	1	2	3	4	5	6	7	8	9	10	11	12	13	14	15	Average	Standard deviation
Normal	45.02	51.12	46.98	45.12	38.98	36.64	37.92	51.51	34.28	48.57	51.52	45.19	48.21	56.36	44.52	45.4627	6.03661
SLE	25.98	32.61	29.38	28.92	27.43	36.98	32.01	29.65	27.77	34.09	37.96	25.69	28.88	27.78	32.53	30.5107	3.61775

## Sheet: Table 2 membrane transfer
Membrane Transfer from T cells to PMN (%)
	1	2	3	4	5	Average	Standard deviation
PMN pre-incubation treatment
Medium only						100
Latrunculin B (1 μM)	60.12	82.81	75.58	63.14	54.12	67.15	10.65
MβCD (5 mM)	117.78	131.25	143.6	98.92	110.94	120.5	15.31
Pitstop-2 (30 μM)	52.15	41.55	37.02	32.11	37.8	40.13	6.74
Human IgG (10 mg/ml)	36.53	61.1	77.48	72.11	65.32	62.51	14.31

## Sheet: Table 2 phagocytosis
PMN phagocytosis (%)
	1	2	3	4	5	Average	Standard deviation
PMN pre-incubation treatment
Medium only	94.39	73.12	86.31	94.45	93.6	88.37	8.42
Latrunculin B (1 μM)	30.12	45.41	51.88	37.65	35.52	40.12	7.51
MβCD (5 mM)	74.79	82.16	86.69	89.31	93.28	85.25	6.34
Pitstop-2 (30 μM)	94.16	83.22	79.45	72.06	71.5	80.08	8.32
Human IgG (10 mg/ml)	64.83	84.94	96.78	81.36	79.98	81.58	10.26

## Sheet: Table 2 IL8
IL-8 production by PMN (pg/ml)
	1	2	3	4	5	Average	Standard deviation
PMN pre-incubation treatment
Medium only	1070.8	749.77	945.65	1001.21	894.55	932.4	107.35
Latrunculin B (1 μM)	850.65	940.97	1150.66	870.32	1036.55	969.83	111.09
MβCD (5 mM)	778.56	925.23	980.98	1057.96	1175.45	983.64	132.07
Pitstop-2 (30 μM)	830.66	669.78	608.88	712.12	569	678.09	90.45
Human IgG (10 mg/ml)	554.68	610.96	816.78	668.11	628.15	655.74	88.34

## Sheet: Table 4 membrane transfer
Drug added (final concentration)	Percentage transfer from PKH67-PMN to MNC
	1	2	3	4	5	Average	Standard deviation
None	100	100	100	100	100	100
Rottlerin (100 µM)	32.34	28.56	45.08	33.1	62.43	40.3	12.91
PP2 (10 µM)	115.57	96.33	70.82	72.81	92.53	89.61	16.85
NLA (100 µM)	109.26	116.94	101.83	103.95	99	106.2	5.96
EGTA (100 µM)	98.06	109.82	70.14	90.68	85	90.74	13.26
Thapsigargin (100 nM)	136.25	121.58	96.9	92.78	133	116.1	17.94
Wortmannin (100 nM)	123	134.95	141.28	120.82	128.18	129.65	7.87
PD98059 (100 µM)	39.98	37.19	31.66	46.7	27.1	36.53	6.65
